# Supplementary material for: Nested PCR Detection of Pythium sp. from Formalin-Fixed, Paraffin-Embedded Canine Tissue Sections
Source: Vet Sci. 2022 Aug 19;9(8):444. doi: 10.3390/vetsci9080444 (PMC9412607; doi:10.3390/vetsci9080444)
Supplement: Supplementary file 1 [file vetsci-09-00444-s001.zip]

Archive with 1 entries (1 files):
- vetsci-1786520-Supplementary.pdf
